# Supplementary material for: At-School Telerehabilitation for Rett Syndrome: Support Teachers Driving Cognitive and Communication Progress in a Randomized Trial
Source: Children (Basel). 2025 Jul 14;12(7):928. doi: 10.3390/children12070928 (PMC12293120; doi:10.3390/children12070928)
Supplement: Supplementary file 1 [file children-12-00928-s001.zip]

Archive with 1 entries (1 files):
- children-3738873-supplementary.sav
